# Supplementary material for: The Effect of Light Intensity on the Expression of Leucoanthocyanidin Reductase in Grapevine Calluses and Analysis of Its Promoter Activity
Source: Genes (Basel). 2020 Sep 30;11(10):1156. doi: 10.3390/genes11101156 (PMC7600843; doi:10.3390/genes11101156)
Supplement: Supplementary file 1 [file genes-11-01156-s001.zip]

Archive with 3 entries (2 files):
- supplementary/
- supplementary/Supplementary figures.docx
- supplementary/Supplementary tables.xlsx
