# Supplementary material for: The Effect of Light Intensity on the Expression of Leucoanthocyanidin Reductase in Grapevine Calluses and Analysis of Its Promoter Activity
Source: Genes (Basel). 2020 Sep 30;11(10):1156. doi: 10.3390/genes11101156 (PMC7600843; doi:10.3390/genes11101156)
Supplement: Supplementary file 1 [file genes-11-01156-s001.zip › supplementary/Supplementary tables.xlsx]

## Sheet: Table S1
Table S1 The primers used in this study. The sequence shown in boldface was the restriction sites, the sequence with underline was the protective bases.
Gene	Direction	Sequence (5'-3')	Function
VviPAL1 (VIT_206s0004g02620)	F	CTCACACCACAACGGCAACG	qRT-PCR
	R	CGCCACCATTCTCTTCACCTC
VviCHS3 (VIT_214s0068g00920)	F	TCACTTGGACAGCCTTGTTG
	R	CAATTCGAACATGGGCTTCT
VviCHI (VIT_213s0067g03820)	F	CAGGCAACTCCATTCTTTTC
	R	TTCTCTATCACTGCATTCCC
VviF3H1 (VIT_218s0001g14310)	F	CCAATCATAGCAGACTGTCC
	R	TCAGAGGATACACGGTTGCC
VviFLS1 (VIT_218s0001g03470)	F	AATCCTCCTTCTTACAGGGA
	R	AGCCCTAACCCTACCGACAA
VviLAR1 (VIT_201s0011g02960)	F	CAGGAGGCTATGGAGAAGATAC
	R	ACGCTTCTCTCTGTACATGTTG
VviUbiquitin1 (TC32075, TIGR database)	F	GTGGTATTATTGAGCCATCCTT
	R	AACCTCCAATCCAGTCATCTAC
pVviLAR1	F	GAGGCTAGGGTCTCCACT	Full-length clone
	R	TCTGATGATGCTTCTTCTCTACTATTC
pVviLAR2	F	TTTAATCATATGTGGGACATGGAA
	R	ATCGGTGTTAATTTTCTGAGAAAG
pVviLAR1-Luc	F	GGGGTACCGAGGCTAGGGTCTCCACT	Transient expression (LUC)
	R	ACGCGTCGACTCTGATGATGCTTCTTCTCTACTATTC
pVviLAR2-Luc	F	GGGTACCTTTAATCATATGTGGGACATGGAA
	R	GCGTCGACATCGGTGTTAATTTTCTGAGAAAG
pVviLAR1-Gus	F	CGGAATTCGAGGCTAGGGTCTCCACT	Stable expression (GUS)
	R	CCAAGCTTTCTGATGATGCTTCTTCTCTACTATTC
pVviLAR2-Gus	F	GGAATTCTTTAATCATATGTGGGACATGGAA
	R	CAAGCTTATCGGTGTTAATTTTCTGAGAAAG
Gus	F	TAATGTTCTGCGACGCTCAC	SqRT-PCR
	R	CCAGCCATGCACACTGATAC
AtActin8	F	GCTGAGAGATTCAGGTGCCC
	R	GAGATCCACATCTGCTGG

## Sheet: Table S2
Table S2 Flavonoid components detected in grapevine calluses under different light intensity treatments. 1
Flavonoids		Dark	NL 2	HL
Flavan-3-ols	(+)-Catechin	●	●	●
	(−)-Epicatechin	●	●	●
	(−)-Epicatechin-3-O-gallate	○	●	●
Flavonols	Quercetin-3-O-glucoside	○	●	●
	Quercetin-3-O-galactoside	n	○	○
	Quercetin-3-O-glucuronide	n	○	○
	Myricetin-3-O-glucoside	n	○	○
	Myricetin-3-O-galactoside	n	○	○
	Kaempferol-3-O-glucoside	n	○	○
	Kaempferol-3-O-galactoside	n	○	○
	Isorhamnetin-3-O-glucoside	n	○	○
Anthocyanins	Cyanidin-3-O-glucoside	n	●	●
	Peonidin-3-O-glucoside	n	●	●
	Delphinidin-3-O-glucoside	n	○	○
	Petunidin-3-O-glucoside	n	○	○
	Malvidin-3-O-glucoside	○	○	○
	Cyanidin-3-O-acetyl-glucoside	n	●	●
	Peonidin-3-O-acetyl-glucoside	n	●	●
	Delphinidin-3-O-acetyl-glucoside	n	○	○
	Malvidin-3-O-acetyl-glucoside	○	○	○
	Cyanidin-3-O-p-coumaryl-glucoside	n	●	●
	Peonidin -3-O-p-coumaryl-glucoside	n	●	●
	Delphinidin -3-O-p-coumaryl-glucoside	n	○	○
	Malvidin-3-O-p-coumaryl-glucoside	○	○	○
1 ‘n’ represented no detected; ‘○’ indicated that the component could be detected but could not be quantified, as trace; ‘●’ indicated that the component could be quantified; 2 'NL' mean the grapevine calluses cultured control condition; 'HL' mean the grapevine calluses cultured high light treatment.

## Sheet: Table S3
Table S3 Flavonoids in the grapevine calluses under different light intensity treatments. 1
Flavonoid		Dark (mg/g DW)	NL4 (mg/g DW)	HL (mg/g DW)
Flavan-3-ols	∑Catechin	0.208 ± 0.018c	2.317 ± 0.238b	4.980 ± 0.449a
	∑Epicatechin	0.208 ± 0.006b	7.666 ± 1.580a	7.352 ± 0.412a
	∑Epicatechin-3-O-gallate	0.010 ± 0.004c	0.585 ± 0.126b	1.444 ± 0.073a
	Total catechin monomers 2	0 ± 0c	0.175 ± 0.063b	0.998 ± 0.047a
	Total epicatechin monomers	0 ± 0b	0.247 ± 0.043a	0.181 ± 0.002a
	Total epicatechin-3-O-gallate monomers	0 ± 0c	0.347 ± 0.073b	0.504 ± 0.020a
	Total catechin extension subunits	0.208 ± 0.018c	2.142 ± 0.301b	3.982 ± 0.402a
	Total epicatechin extension subunits	0.208 ± 0.006b	7.420 ± 1.536a	7.171 ± 0.411a
	Total epicatechin-3-O-gallate extension subunits	0.010 ± 0.004c	0.238 ± 0.053b	0.941 ± 0.054a
	Total cis- monomers	0 ± 0b	0.594 ± 0.116a	0.685 ± 0.018a
	Total trans- monomers	0 ± 0c	0.175 ± 0.063b	0.998 ± 0.047a
	Total cis- extension subunits	0.218 ± 0.010b	7.657 ± 1.589a	8.111 ± 0.406a
	Total trans- extension subunits	0.208 ± 0.018c	2.142 ± 0.301b	3.982 ± 0.402a
	Total flavan-3-ols	0.426 ± 0.008c	10.568 ± 1.468b	13.777 ± 0.835a
Flavonols	∑Quercetin	0 ± 0b	0.057 ± 0.008a	0.064 ± 0.007a
Anthocyanins	∑Cyanidin-3-O-glucoside	0 ± 0b	0.369 ± 0.045a	0.409 ± 0.017a
	∑Peonidin-3-O-glucoside	0 ± 0b	0.287 ±0.032a	0.335 ± 0.016a
	∑Cyanidin-3-O-acetyl-glucoside	0 ± 0b	0.092 ± 0.012a	0.100 ± 0.008a
	∑Peonidin-3-O-acetyl-glucoside	0 ± 0b	0.100 ± 0.016a	0.121 ± 0.011a
	∑Cyanidin-3-O-p-coumaryl-glucoside	0 ± 0b	0.057 ± 0.008a	0.071 ± 0.010a
	∑Peonidin -3-O-p-coumaryl-glucoside	0 ± 0b	0.076 ± 0.013a	0.093 ± 0.009a
	∑Cyanidin	0 ± 0b	0.518 ± 0.064a	0.580 ± 0.034a
	∑Peonidin	0 ± 0b	0.464 ± 0.030b	0.550 ± 0.036a
	∑Acylated anthocyanins 3	0 ± 0b	0.326 ± 0.022a	0.386 ± 0.037a
1 Values were reported as means ± SD of three replicates, different letters within a row in each treatment indicated significant differences among different light intensity treatments on the basis of Duncan's multiple range test at p < 0.05. ‘∑’, the total concentration of different fractions of flavonoids; 2 'monomer' mean the total concentrations of flavan-3-ol monomers after phloroglucinol cle…

## Sheet: Table S4
Table S4 Summary of RNA-Seq, assembly and sequencing reads mapping to the reference genome.1
Sample ID	Dark1	Dark2	Dark3	NL1	NL2	NL3	HL1	HL2	HL3
Raw reads number	64674400	64849008	60249370	64415362	65266092	61064698	61558056	63521372	62585046
Clean reads number	63480792	63344354	58792420	63112722	63902918	59886248	60261526	62244440	61312990
Clean reads rate (%)	98.15	97.68	97.58	97.98	97.91	98.07	97.89	97.99	97.97
Low-quality reads number	308146	441138	251216	316038	344640	314414	244268	314628	312060
Low-quality reads rate (%)	0.48	0.68	0.42	0.49	0.53	0.52	0.4	0.49	0.5
Adapter polluted reads number	777324	990076	1121744	879060	898888	760722	994626	866514	857926
Adapter polluted reads rate (%)	1.2	1.53	1.86	1.36	1.38	1.25	1.62	1.36	1.37
Raw Q30 bases rate (%)	94.08	93.85	93.95	93.8	93.74	93.88	94.06	93.78	93.67
Clean Q30 bases rates (%)	94.3	94.15	94.16	94.03	93.99	94.11	94.25	94.01	93.91
Total reads	63480792	63344354	58792420	63112722	63902918	59886248	60261526	62244440	61312990
Mapped Reads	58762317	58894063	54232876	58031308	58495810	54762427	55303944	57237092	56455394
Reads mapped to exon (%)	92.01	94.59	92.17	92.06	92.26	91.74	91.56	92.03	91.5
Reads mapped to intron (%)	5.02	2.93	4.8	4.93	4.55	4.95	5.25	4.92	5.36
Reads mapped to intergenic (%)	2.98	2.47	3.02	3.01	3.18	3.31	3.18	3.05	3.13
1 Dark1, Dark2, and Dark3 were three grapevine calluses cultured in dark sample IDs; NL1, NL2, and NL3 were three grapevine calluses cultured under control condition sample IDs; HL1, HL2, and HL3 were three grapevine calluses cultured under high light sample IDs.

## Sheet: Table S5
Table S5 The expression levels of flavonoid pathway with related transcripts presented in grapevine calluses under different light intensity treatments. 1
Gene	VIT	Dark1	Dark2	Dark3	NL1	NL2	NL3	HL1	HL2	HL3
CHS	VIT_205s0136g00260	9.00652	8.50445	8.06075	314.013	331.418	331.582	796.378	835.92	818.67
	VIT_214s0068g00920	6.1338	6.33124	5.98564	135.853	140.584	138.703	572.251	602.878	582.53
CHI	VIT_213s0067g02870	4.23838	3.85203	4.20426	54.5735	52.6746	57.9142	256.681	243.502	232.234
	VIT_213s0067g03820	46.0941	49.757	45.6346	227.551	226.61	231.731	504.479	494.228	485.664
F3H	VIT_204s0023g03370	6.11235	7.93245	5.51194	132.419	138.755	138.58	566.934	577.955	547.749
	VIT_218s0001g14310	4.40494	4.06511	4.84917	168.247	173.164	172.17	279.618	275.252	280.885
F3'H	VIT_203s0063g01690	1.33228	1.61638	1.02436	7.02867	7.30658	6.43054	3.11528	2.68466	2.1779
	VIT_209s0002g01090	17.9938	20.447	16.8042	14.0679	14.5047	13.9777	4.99986	4.83634	4.41186
F3'5'H	VIT_206s0009g02810	0.001	0.001	0.001	0.271992	0.150219	0.128922	2.91066	2.8464	2.81407
	VIT_206s0009g02830	0.001	0.001	0.001	0.001	0.001	0.001	0.001	0.001	0.044663
	VIT_206s0009g02840	0.001	0.001	0.001	0.066384	0.087992	0.117996	1.17098	1.5178	1.30496
	VIT_206s0009g02970	0.001	0.001	0.001	0.0227	0.001	0.096836	1.20124	0.952805	1.17429
	VIT_206s0009g03000	0.001	0.001	0.001	0.084531	0.084034	0.001	0.53679	0.001	0.087457
FLS	VIT_211s0118g00390	0.763022	0.607077	0.733943	2.51159	2.1061	2.13672	1.56244	1.4132	1.65631
	VIT_218s0001g03470	0.083767	0.027684	0.030215	145.882	138.725	133.701	6.58606	7.94151	7.11442
	VIT_218s0001g03430	7.34011	7.73232	7.44649	56.7224	55.8785	57.1078	219.157	234.119	220.567
DFR	VIT_215s0048g01000	40.8032	38.7182	40.1608	30.0192	29.4884	28.9732	15.2693	15.0863	14.3365
	VIT_215s0048g01010	0.001	0.063546	0.001	0.228282	0.19452	0.278239	1.10448	0.767886	0.60733
	VIT_216s0039g02350	0.258387	0.341576	0.279607	0.175297	0.001	0.280427	0.092764	0.717842	0.181365
	VIT_218s0001g12800	81.237	81.0925	73.3271	274.929	283.531	281.826	683.304	704.744	703.802
LAR	VIT_201s0011g02960	1.10972	1.34268	1.64863	13.2071	14.5375	14.228	146.768	147.376	142.781
	VIT_217s0000g04150	0.082835	0.082128	0.074698	2.68343	3.01682	3.31133	2.91439	2.67525	2.79085
ANS	VIT_202s0025g04720	4.12196	4.02424	4.41496	96.1139	100.698	103.919	423.747	431.491	421.367
	VIT_208s0105g00380	0.001	0.001	0.001	0.001	0.001	0.001	0.001	0.035416	0.001
ANR	VIT_200s0361g00040	0.775752	0.779966	0.697581	7.32733	6.68737	7.48244	69.183	69.345	71.2196
3GT	VIT_203s0017g01996	0.11122	0.027568	0.18053	0.001	0.028129	0.001	0.179682	0.028968	0.175649
	VIT_206s0009g01960	0.001	0.001	0.001	0.268181	0.681323	0.6038	0.001	0.030506	0.001
	VIT_211s0052g01580	12.3586	14.1729	13.3995	46.1627	44.8024	42.6099	49.8689	49.7934	48.8777
	VIT_211s0052g01600	0.001	0.001	0.001	0.204614	0.285887	0.28892	1.07405	1.77245	1.09964
	VIT_211s0052g01630	0.025534	0.025316	0.001	5.25272	4.33608	4.05948	6.65204	6.07047	6.78945
	VIT_211s0052g01640	0.001	0.001	0.063466	0.69484	0.794319	0.493998	0.298419	0.177999	0.381911
AOMT	VIT_201s0010g03470	0.001	0.001	0.001	0.341844	0.611702	0.874969	0.289437	0.909905	0.707353
	VIT_201s0010g03490	0.045744	0.001	0.099001	2.88614	3.19312	3.12766	0.985352	1.57266	1.3967
	VIT_201s0010g03510	0.033849	0.067121	0.073259	17.3611	15.4099	15.3927	11.0465	10.9674	8.80283
3AT	VIT_203s0017g00870	0.069781	0.001	0.001	19.1496	20.2607	20.3218	11.8748	11.0987	12.196
1 Dark1, Dark2, and Dark3 were three grapevine calluses cultured in dark sample IDs; NL1, NL2, and NL3 were three grapevine calluses cultured under control condition sample IDs; HL1, HL2, and HL3 were three grapevine calluses cultured under high light sample IDs.

## Sheet: Table S6
Table S6 A list of the expression of TFs strongly correlated with the expression of VviLAR1 in grapevine calluses under light intensity treatments (|PCC| > 0.80, P < 0.01 ).1
Name	Annotation	Family	Dark1	Dark2	Dark3	NL1	NL2	NL3	HL1	HL2	HL3	PCC	Pvalue
VIT_201s0026g01050	MYB1R1	MYB	31.6616	31.6853	33.4491	34.6135	33.6703	34.6625	72.1181	70.6861	70.6037	0.998754	2.24402e-10
VIT_206s0004g00570	MYB5b	MYB	1.72525	1.68609	1.89361	5.16674	5.18624	5.56374	39.5257	43.8563	38.4571	0.997893	1.41038e-09
VIT_214s0006g01620	MYBC2-L3	MYB	0.249249	0.370684	0.431551	3.06913	2.39548	3.21907	14.738	15.1388	15.1683	0.995382	2.19286e-08
VIT_210s0116g01760	ETC1	MYB	1.16781	1.29678	0.960422	1.85392	1.79577	1.72369	34.3623	29.4913	26.8533	0.991006	2.25232e-07
VIT_208s0040g03220	REVEILLE8	MYB	1.98796	1.93104	1.84598	2.41944	2.59546	2.84269	7.07433	6.38117	6.02461	0.990417	2.81056e-07
VIT_204s0079g00410	REVEILLE1	MYB	41.0852	36.9655	38.2887	58.9898	60.7227	59.3817	115.661	119.814	116.801	0.982809	2.15697e-06
VIT_204s0008g01810	MYB3	MYB	0.103579	0	0.037362	0.386492	0.698582	0.524601	2.11962	2.01433	2.36287	0.980428	3.38803e-06
VIT_215s0046g00170	MYBPA1	MYB	2.55207	2.96181	2.76166	25.1858	25.338	27.8693	76.7924	78.197	73.1736	0.971269	1.28698e-05
VIT_201s0011g04760	MYBC2-L1	MYB	0.394041	0.574528	0.426402	5.51955	6.26093	6.71665	15.9523	16.4448	17.5467	0.958872	4.46206e-05
VIT_211s0016g01300	MYBPAR	MYB	0.312263	0.0238153	0.415886	0.73332	1.04491	0.88635	2.14727	2.8528	1.59328	0.907087	0.000734349
VIT_212s0059g02360	ETC3	MYB	0.998878	0.715257	0.510431	5.3084	5.38948	6.56472	10.9077	9.07674	9.52361	0.86604	0.00253506
VIT_209s0002g01380	MYB114	MYB	0.867878	1.34449	1.937	0.413995	0.685937	0.38265	3.21316	2.88203	2.22729	0.835695	0.00502134
VIT_218s0001g11170	MYB44	MYB	51.8081	57.1027	59.7966	28.5759	27.7098	25.9821	85.2998	89.4228	80.0881	0.818119	0.00703701
VIT_206s0009g02480	GAMYB	MYB	4.03685	3.85246	4.41874	5.26828	4.76655	4.38119	3.18257	2.94517	3.23364	-0.819997	0.00679923
VIT_207s0104g00090	MYC1	bHLH	2.4181	2.90817	2.83345	11.7359	12.521	12.159	110.401	117.046	115.802	0.999157	5.73399e-11
VIT_200s1312g00010	bHLH93-like	bHLH	43.2844	43.1771	42.3684	46.2725	46.6566	48.645	82.0877	78.7274	79.4615	0.997715	1.87308e-09
VIT_203s0038g01790	bHLH121	bHLH	29.2276	30.4476	29.5766	32.9701	32.5323	32.3192	47.5158	45.4951	43.7641	0.98813	5.9306e-07
VIT_208s0007g07810	bHLH130-like	bHLH	20.7872	19.9716	21.0562	23.7955	23.2145	24.183	33.281	34.2046	34.1958	0.985726	1.12829e-06
VIT_218s0001g08040	bHLH93	bHLH	85.8925	83.0451	88.5797	124.941	127.147	126.826	245.056	239.764	236.782	0.984162	1.62117e-06
VIT_201s0244g00010	bHLH137-like	bHLH	5.16792	4.14386	4.92003	4.31073	4.05684	3.80045	11.5579	14.0043	13.2609	0.975675	7.21752e-06
VIT_214s0060g01010	bHLH149	bHLH	13.9787	15.9727	15.2876	12.3084	12.2862	13.1536	24.6388	25.8471	20.7979	0.925757	0.000341242
VIT_217s0000g00330	ICE1	bHLH	1.26785	1.65561	1.23812	0.708048	0.703887	0.755121	2.19816	2.35179	2.21395	0.850199	0.00368832
VIT_215s0021g02690	UNE10	bHLH	0.218687	0.0542053	0.0887427	20.3351	20.1741	20.2927	31.1347	35.6129	31.8463	0.835781	0.0050126
VIT_214s0128g00110	bHLH94	bHLH	4.814	5.25423	5.20936	9.15978	7.87817	8.03452	10.6965	9.67236	10.0731	0.801593	0.00937777
VIT_205s0094g00480	bHLH113	bHLH	14.7598	12.143	14.6422	8.48969	7.95634	7.42408	18.7057	18.9759	20.9598	0.800192	0.00959754
VIT_208s0007g07870	bHLH48	bHLH	7.87655	7.54757	7.88852	8.09014	7.92389	7.13163	6.28747	7.21263	6.74865	-0.810829	0.00801367
VIT_213s0019g00540	bHLH111	bHLH	2.04875	2.26015	2.34191	0.969038	0.904958	1.00215	0.279708	0.150311	0.394956	-0.812842	0.0077354
VIT_202s0012g01320	MYC2	bHLH	57.1223	60.1864	55.2842	72.1928	73.8462	69.1826	41.1353	40.7354	46.7493	-0.816296	0.0072732
VIT_216s0022g02240	bHLH126	bHLH	3.23255	3.56779	4.26803	6.18606	5.77949	5.93539	0.875868	0.847223	1.00605	-0.847908	0.00388042
VIT_209s0002g02700	bHLH87	bHLH	1.74539	1.43213	1.90734	1.95117	2.30503	2.07156	0.713046	1.0749	1.02293	-0.856064	0.00322657
VIT_206s0004g01740	bHLH130	bHLH	13.5492	12.9665	13.6423	10.6263	10.1259	10.6694	7.68056	8.63664	8.40649	-0.85774	0.00310229
VIT_200s1314g00010	bHLH18-like	bHLH	1.54665	1.24593	1.38601	2.26254	2.32258	2.12445	0.0520563	0.0503538	0	-0.887855	0.00139135
VIT_212s0059g02650	ILR3	bHLH	30.7344	30.9753	33.42	37.9907	35.759	37.0658	20.3211	21.5381	19.2207	-0.912488	0.000598737
VIT_200s0899g00005	bHLH25-like	bHLH	2.18616	1.23021	1.79026	2.40512	2.39098	1.85964	0	0.184668	0	-0.917164	0.000496359
VIT_218s0001g10270	SPATULA	bHLH	24.2606	24.5999	24.1848	20.9739	21.2513	20.9108	16.579	17.5616	14.8836	-0.919868	0.000443124
VIT_217s0000g00430	bHLH137	bHLH	37.9687	36.2531	38.7443	39.4618	37.4007	42.3177	24.7515	25.5035	25.0978	-0.957843	4.86017e-05
VIT_204s0023g03430	bHLH121-1	bHLH	15.9837	14.2364	15.2305	15.5837	15.9852	15.4735	10.4559	11.1296	11.1194	-0.961302	3.61405e-05
VIT_202s0025g03450	EGL1	bHLH	22.8585	20.3635	23.2817	17.7487	16.1847	16.4417	0.944561	1.26735	0.997828	-0.981379	2.84904e-06
VIT_215s0046g02560	MYCA1	bHLH	6.39396	7.05843	6.48745	5.83026	6.10169	5.88993	1.13257	1.18368	1.04352	-0.995887	1.46348e-08
VIT_208s0040g03070	WRKY44	WRKY	2.95957	3.18727	2.97485	6.84791	6.64635	7.1232	42.778	41.9571	40.3338	0.999708	1.40665e-12
VIT_207s0031g01840	WRKY13	WRKY	0.347531	0.373279	0.313394	0.147359	0.0292987	0.377175	4.99072	5.09905	5.18364	0.992847	1.01201e-07
VIT_212s0055g00340	WRKY9	WRKY	7.30215	6.33486	6.32618	6.72326	6.85964	6.3919	14.8399	16.7546	15.0789	0.988622	5.1167e-07
VIT_201s0011g00720	WRKY57	WRKY	23.8996	24.8306	23.8354	26.8275	28.0618	26.9797	43.499	45.124	40.2828	0.988553	5.22547e-07
VIT_214s0081g00560	WRKY39	WRKY	25.0104	22.0294	25.3978	18.9377	20.5468	21.224	44.1465	40.5801	42.1593	0.960768	3.78976e-05
VIT_210s0116g01200	WRKY31	WRKY	47.9872	53.6924	48.3529	26.4491	27.6752	28.9406	98.0858	107.33	98.5592	0.925494	0.000345396
VIT_207s0005g01710	WRKY23	WRKY	103.972	112.391	105.436	113.344	117.472	119.252	128.26	129.846	127.245	0.889947	0.00130538
VIT_205s0077g00730	WRKY48	WRKY	61.0375	65.1368	62.1282	61.9788	63.6799	66.1315	69.5636	78.2619	68.9837	0.837549	0.00483506
VIT_219s0015g01870	WRKY2	WRKY	21.6371	22.0237	20.7558	19.1037	19.5742	18.4458	24.0193	24.2925	24.5503	0.829751	0.0056516
VIT_204s0008g06600	WRKY32	WRKY	1.62859	1.80152	1.55844	1.3149	1.36164	1.44615	1.1887	1.03765	1.04866	-0.852665	0.00348904
VIT_212s0028g01700	WRKY69	WRKY	37.2344	47.3847	39.5022	48.8643	53.9178	46.5664	19.4768	23.9301	16.4971	-0.899367	0.000963519
VIT_207s0005g02570	WRKY47	WRKY	100.447	113.948	104.406	121.457	122.811	118.883	69.3435	71.4639	73.0177	-0.918832	0.000463023
VIT_219s0090g01720	WRKY20	WRKY	9.38816	8.86524	9.20222	9.57198	9.38921	9.33584	8.33157	8.01256	8.11638	-0.921365	0.000415439
VIT_207s0031g01710	WRKY51	WRKY	1.6505	1.54379	1.78605	1.29933	1.16567	1.14913	0.201244	0.0324437	0.131152	-0.970205	1.46007e-05
VIT_207s0005g00820	ERF71	ERF	44.4311	48.0852	49.0817	100.469	101.678	100.223	206.239	215.711	202.714	0.967269	2.02301e-05
VIT_217s0000g00200	ERF115	ERF	104.551	103.789	105.272	69.5687	71.2307	75.7034	194.969	199.474	176.612	0.935727	0.000208061
VIT_201s0011g03470	ERF118	ERF	34.2557	35.452	35.1734	29.5405	27.5385	26.9176	48.9333	49.8821	47.9523	0.912519	0.000598018
VIT_216s0050g02400	CRF4	ERF	6.56124	6.52496	6.51917	3.1564	3.47979	3.34467	11.6279	10.8955	12.4555	0.884117	0.00155468
VIT_219s0014g02240	ERF4	ERF	3.6061	4.14586	3.40409	0.234237	0.582152	0.66616	6.69354	7.7136	7.91661	0.838265	0.00476441
VIT_217s0000g03765	ERF118-1	ERF	5.24111	5.46838	5.01533	3.43818	3.95842	3.32202	7.04444	7.61128	6.49111	0.818425	0.00699795
VIT_212s0028g03270	ERF4-1	ERF	141.516	174.319	137.502	136.951	146.011	138	109.844	122.267	111.725	-0.809079	0.00826107
VIT_210s0003g00590	ERF91	ERF	5.4298	5.83209	5.87573	8.01979	9.53667	7.28435	2.51793	2.3963	2.30262	-0.839589	0.00463559
VIT_206s0004g03590	RAP2-7	ERF	7.8497	8.10797	8.03795	5.79442	6.43596	5.96349	4.27769	4.5894	4.97115	-0.853445	0.00342756
VIT_212s0059g01460	ERF3	ERF	66.2689	76.0996	68.1938	73.7337	77.5082	69.0007	53.7941	59.0262	53.0285	-0.882833	0.00161369
VIT_209s0002g00470	RAP2-12	ERF	209.175	207.598	201.005	228.675	225.824	220.336	147.745	146.429	147.198	-0.947192	0.000105795
VIT_216s0013g01120	ERF5	ERF	40.9899	45.9964	41.5354	41.2133	41.0475	41.5752	31.412	27.787	27.9625	-0.965769	2.36308e-05
VIT_201s0011g03070	TEM1	AP2/ERF	38.1399	43.702	40.133	31.5886	33.8333	31.0522	70.6148	75.2231	73.2645	0.956495	5.4187e-05
VIT_208s0007g08580	At2g41710	AP2/ERF	15.0249	12.9507	13.6711	14.4635	12.1418	13.4418	16.4497	17.8154	17.3869	0.882637	0.00162284
VIT_218s0001g08610	ANT	AP2/ERF	38.5906	38.9132	38.4655	19.6648	20.5903	18.7695	56.4186	53.2929	57.169	0.801995	0.00931531
VIT_206s0004g02750	ARF18	Aux/IAA	19.8681	20.7246	18.3175	22.3249	22.8261	20.6954	15.0089	14.5394	16.0961	-0.873242	0.00210465
VIT_200s0415g00050	GTE7	BET	47.2206	45.2544	48.3066	42.5731	43.2552	43.7145	60.2317	60.2672	61.4887	0.953145	7.00241e-05
VIT_203s0097g00570	GTE3	BET	156.845	174.642	158.547	160.023	156.137	148.493	208.464	199.056	228.694	0.91517	0.000538388
VIT_212s0028g02510	GTE4	BET	14.4476	14.0406	14.2235	13.8548	13.1429	12.664	10.1842	9.26156	10.3775	-0.967478	1.97855e-05
VIT_213s0084g00660	TGA-2.1	bZIP	18.5601	19.9243	19.116	21.7544	22.789	21.1624	24.5948	24.8263	24.5314	0.882733	0.00161836
VIT_218s0001g04470	TGA4	bZIP	10.1128	8.73013	10.3574	12.7964	12.3079	12.9044	7.01919	6.99183	6.32392	-0.80769	0.00846099
VIT_207s0031g01320	TGA1	bZIP	77.8661	73.4295	81.1963	69.1675	64.8541	69.4816	45.9685	43.4518	47.0452	-0.961994	3.39523e-05
VIT_218s0001g14110	E2FC	E2F	4.56011	4.31311	4.37715	5.68906	5.34679	5.01121	6.24716	5.9037	6.00652	0.831572	0.00545312
VIT_209s0054g00440	GATA28	GATA	13.7362	12.2872	12.234	13.0022	14.3817	14.3872	21.8041	23.5233	22.5606	0.988128	5.93317e-07
VIT_213s0019g04390	GATA8	GATA	48.7151	54.8384	49.6797	43.6593	44.2396	43.4683	67.674	72.1803	71.2749	0.926177	0.000334667
VIT_218s0001g07730	GATA24	GATA	41.8925	43.8789	44.3236	44.9882	46.6273	46.6353	37.6374	38.6348	35.9969	-0.888194	0.00137716
VIT_208s0007g06670	HAT14	HD-ZIP	4.79078	5.39762	5.2235	5.72479	5.34233	5.51455	6.29346	7.12745	6.72541	0.919687	0.000446563
VIT_208s0007g08750	HSEB-3	HSE	11.7613	11.8363	12.4401	17.3982	18.7274	17.5632	22.7632	23.9227	21.6937	0.871584	0.00219886
VIT_210s0003g01770	HSEA-4a	HSE	22.1761	18.4016	22.4321	27.3697	26.7332	26.0889	31.2553	32.0132	33.5521	0.865747	0.00255377
VIT_212s0028g01410	HSEA-4b	HSE	10.6953	9.24179	10.2558	10.8522	10.1882	11.5737	7.31516	7.48258	8.05514	-0.892317	0.00121251
VIT_208s0007g03900	HSEA-3	HSE	1.8812	1.6061	2.18648	1.76372	2.09697	1.74864	0.909878	0.861974	0.797762	-0.941153	0.000153627
VIT_216s0039g01900	KAN2	KANADI	2.21123	1.72649	2.01895	2.23618	2.23702	2.35485	1.16102	1.25263	1.33868	-0.900089	0.000940225
VIT_216s0022g02330	MADS6	MADS	3.1159	2.97162	2.92222	0	0	0	22.4049	23.8672	21.3397	0.978654	4.58227e-06
VIT_216s0022g02380	SOC1-like	MADS	4.93381	4.46819	4.83053	5.69465	5.01295	5.67918	8.94852	7.65454	7.93814	0.960587	3.85065e-05
VIT_200s0211g00140	MADS27	MADS	0.106735	0.211649	0	0.760327	0.755858	0.695036	3.7936	1.55677	3.14658	0.893507	0.00116766
VIT_203s0097g00192	AGL16	MADS	18.6615	14.172	20.4806	24.5129	19.8164	23.2698	9.55068	8.13525	11.0085	-0.844329	0.00419412
VIT_218s0001g09540	MADS18	MADS	26.3235	27.7447	25.9557	13.2733	14.7376	14.9279	1.35007	1.48239	1.21276	-0.906574	0.000748263
VIT_201s0146g00280	NAM-B1	NAC	43.0871	40.3429	42.2559	38.4423	38.2365	40.9873	46.6422	47.7488	44.4854	0.826261	0.00604575
VIT_210s0003g00050	SBP1	SBP	5.62617	5.9222	6.65146	6.55777	6.74489	6.13298	14.0145	12.7557	12.8128	0.991185	2.09944e-07
VIT_212s0028g02520	TCP4	TCP	0.235383	0.319355	0.26812	0.794251	0.589054	0.806719	3.14894	3.38153	3.07828	0.995515	1.98123e-08
VIT_208s0040g01600	TCP11	TCP	3.64527	3.30835	4.06602	3.68105	3.80125	3.86491	6.97637	8.0628	6.81981	0.977752	5.29235e-06
VIT_219s0014g01680	TCP3	TCP	5.31863	7.19198	5.80529	7.26798	7.36511	7.62258	9.66308	10.6774	9.95907	0.924698	0.000358195
VIT_210s0003g03910	TCP2	TCP	10.4948	11.9275	10.4314	18.8482	20.1727	20.1435	25.8721	26.8077	29.036	0.872481	0.00214755
VIT_215s0048g01150	TCP9	TCP	16.1205	19.6211	16.6978	21.9903	25.8906	23.4863	10.6066	10.5865	9.6091	-0.8205	0.00673652
VIT_211s0016g04130	ASIL1	Trihelix	23.9113	25.6442	23.3739	37.4938	38.8045	35.298	41.3714	44.519	47.5407	0.802718	0.00920379
VIT_201s0010g02420	GT-1	Trihelix	20.7441	22.9058	20.0119	19.2592	19.9294	18.3704	16.5627	15.0267	16.3047	-0.880918	0.00170457
VIT_218s0001g09230	ZAT10	ZFP	82.2556	98.7994	86.1524	91.9783	101.716	97.4317	63.0302	72.7816	65.6378	-0.868481	0.00238299
VIT_205s0102g00750	ZFP25	ZFP	10.5776	9.45776	9.44648	2.52537	1.97637	2.13933	22.2541	22.8648	22.4218	0.89529	0.00110265
VIT_217s0053g00620	BTF3	other	145.151	127.907	142.391	173.298	181.071	203.16	275.711	274.316	233.433	0.919913	0.000442274
VIT_208s0007g05300	ORG2	other	2.61331	2.06863	2.59987	0.171575	0.149246	0.091491	5.67466	6.21363	5.70264	0.880557	0.00172208
VIT_218s0076g00330	VIP1	other	52.724	55.4946	51.5426	57.277	58.728	60.1543	35.4316	33.0276	33.8978	-0.949971	8.78006e-05
1 Dark1, Dark2, and Dark3 were three grapevine calluses cultured in dark sample IDs; NL1, NL2, and NL3 were three grapevine calluses cultured under control condition sample IDs; HL1, HL2, and HL3 were three grapevine calluses cultured under high light sample IDs.

## Sheet: Table S7
Table S7 A list of the expression of TFs strongly correlated with the expression of VviLAR2 in grapevine calluses under light intensity treatments (|PCC| > 0.80, P < 0.01 ).
Name	Annotation	Family	Dark1	Dark2	Dark3	NL1	NL2	NL3	HL1	HL2	HL3	PCC	Pvalue
VIT_208s0007g05030	RAX2	MYB	8.80753	9.3402	10.3048	22.9792	22.8028	23.5532	22.4936	21.1406	21.4294	0.993357	7.81491e-08
VIT_211s0016g01320	MYBPA2	MYB	0.0872008	0	0	1.33109	1.05861	1.60886	0.90788	1.24158	1.22414	0.959187	4.34492e-05
VIT_217s0000g04130	DIVARICATA	MYB	0.924296	1.40386	1.53223	3.44221	3.87957	4.03389	4.29972	4.6918	3.95476	0.955756	5.74367e-05
VIT_219s0014g03820	MYB39	MYB	0.803652	0.871494	0.706592	1.71233	1.57523	2.3713	2.2721	2.04081	1.90381	0.936806	0.000196292
VIT_215s0046g02260	REVEILLE5	MYB	14.9748	15.7626	15.3792	18.2011	18.3175	18.5833	17.8365	16.4375	17.3939	0.914647	0.000549804
VIT_202s0033g00300	APL	MYB	21.9481	18.5914	23.0967	48.618	46.0646	51.0253	36.886	36.695	33.0414	0.894402	0.00113469
VIT_217s0000g07510	MYB1R1-1	MYB	41.903	47.5107	45.7368	58.8177	63.0263	63.4227	54.4836	55.8359	52.3624	0.892606	0.00120151
VIT_204s0008g01820	TT2-like	MYB	1.50285	1.13242	1.43112	3.30344	2.70628	3.49044	2.94591	4.22738	2.8798	0.882563	0.00162628
VIT_212s0059g02360	ETC3	MYB	0.998878	0.715257	0.510431	5.3084	5.38948	6.56472	10.9077	9.07674	9.52361	0.860706	0.00289049
VIT_211s0016g01310	TT2	MYB	0.260877	0.258651	0.338762	1.2212	1.6363	2.66141	0.842922	1.41328	1.04374	0.818774	0.00695356
VIT_218s0001g09850	MYB44-like	MYB	149.427	172.266	151.746	134.042	143.487	135.174	130.514	138.181	133.685	-0.823588	0.00635996
VIT_201s0137g00050	APL-1	MYB	8.97822	8.01913	8.18704	3.34747	3.91505	4.26302	6.04368	6.04761	5.23575	-0.892378	0.00121018
VIT_216s0050g01180	REVEILLE6	MYB	12.781	12.4074	11.4445	10.1051	9.97462	10.2129	9.21239	9.92074	9.15352	-0.905885	0.000767216
VIT_217s0000g03560	MYB108	MYB	17.1515	16.7003	16.5163	4.13446	3.95464	4.05181	6.62278	5.99436	5.61864	-0.987389	7.32582e-07
VIT_203s0088g01240	bHLH18	bHLH	204.486	190.527	205.756	357.304	328.858	356.431	365.192	349.654	333.465	0.978691	4.55517e-06
VIT_202s0012g01450	bHLH71	bHLH	2.1253	1.7133	2.02042	9.39908	9.90648	8.903	12.3651	11.6916	11.3974	0.943678	0.000132095
VIT_207s0141g01060	bHLH3	bHLH	23.1652	22.2012	24.5658	33.2821	32.6843	30.2461	32.3467	34.6938	33.4343	0.924868	0.000355437
VIT_215s0021g02690	UNE10	bHLH	0.218687	0.0542053	0.0887427	20.3351	20.1741	20.2927	31.1347	35.6129	31.8463	0.885124	0.00150943
VIT_214s0128g00110	bHLH94	bHLH	4.814	5.25423	5.20936	9.15978	7.87817	8.03452	10.6965	9.67236	10.0731	0.878695	0.00181449
VIT_206s0009g00440	LHW	bHLH	57.1545	51.8408	55.911	25.8258	25.387	24.4535	41.3934	39.3498	44.5571	-0.851602	0.00357403
VIT_206s0004g01740	bHLH130	bHLH	13.5492	12.9665	13.6423	10.6263	10.1259	10.6694	7.68056	8.63664	8.40649	-0.859814	0.00295313
VIT_207s0031g00450	SPATULA-1	bHLH	16.6336	17.0843	16.3549	10.7923	10.5043	11.4913	13.5926	13.2726	14.1686	-0.882179	0.00164434
VIT_213s0019g00540	bHLH111	bHLH	2.04875	2.26015	2.34191	0.969038	0.904958	1.00215	0.279708	0.150311	0.394956	-0.898507	0.000991766
VIT_216s0022g02250	bHLH120	bHLH	2.58632	1.80581	2.36512	1.03795	0.700184	0.395342	0.392333	0.265651	0.115058	-0.932024	0.000252184
VIT_203s0038g04760	bHLH63	bHLH	18.4808	19.2125	19.4847	2.56396	2.04179	2.67716	4.70265	4.49388	4.51378	-0.990179	3.06152e-07
VIT_211s0037g00150	WRKY32-1	WRKY	5.69587	6.94101	6.00676	10.3281	11.2941	10.5651	10.5516	9.60236	10.5983	0.97482	8.13862e-06
VIT_217s0000g05810	WRKY72-1	WRKY	2.05426	2.05193	2.30591	4.49301	4.88535	4.97474	5.56431	5.89341	4.82608	0.948932	9.42509e-05
VIT_219s0090g00840	WRKY31-1	WRKY	110.784	117.751	108.521	128.317	124.889	130.787	124.138	132.227	121.982	0.8749	0.00201325
VIT_210s0003g05740	WRKY14	WRKY	9.05839	9.26274	8.98261	13.0564	12.6125	12.777	11.031	10.325	11.4979	0.87125	0.00221821
VIT_201s0026g01730	WRKY72	WRKY	7.58375	7.63211	7.70266	3.38489	3.41307	2.91889	5.53745	6.34643	5.9635	-0.82814	0.00583125
VIT_204s0069g00920	WRKY11	WRKY	12.2329	14.9733	11.62	9.389	9.62931	9.69622	9.60392	10.8113	10.112	-0.845652	0.00407621
VIT_200s2547g00010	WRKY21	WRKY	24.5125	22.5708	20.9053	17.6097	17.6535	16.1464	13.6971	14.9938	13.9774	-0.888869	0.0013492
VIT_218s0001g10030	WRKY7	WRKY	93.5107	102.937	91.5051	52.6954	56.3225	54.9176	52.3901	54.1902	50.5588	-0.972881	1.05313e-05
VIT_213s0067g03140	WRKY70	WRKY	4.50804	4.91162	5.30712	0.655368	0.826924	1.15594	0.880362	0.567714	0.756289	-0.97319	1.01202e-05
VIT_216s0050g02190	WRKY19	WRKY	24.2415	23.7367	24.105	15.0614	14.6182	14.7446	17.0464	16.0062	16.9011	-0.981767	2.64726e-06
VIT_218s0001g03240	ERF12	ERF	34.2336	32.3418	30.3648	43.9754	42.8653	42.8258	46.0131	46.6643	44.1311	0.94175	0.000148326
VIT_218s0001g05250	RAP2-4	ERF	41.4326	37.3271	41.4122	51.722	51.4572	52.57	54.699	55.599	56.4954	0.936523	0.000199332
VIT_205s0029g00140	ERF62	ERF	1.24716	1.11034	1.51484	3.15995	2.47191	2.48609	2.52199	2.413	2.67978	0.911976	0.00061076
VIT_216s0013g01050	ERF5-1	ERF	1.05724	1.24234	0.847461	1.75331	2.21838	1.5724	1.43391	1.67258	1.73155	0.817729	0.0070872
VIT_206s0004g03590	RAP2-7	ERF	7.8497	8.10797	8.03795	5.79442	6.43596	5.96349	4.27769	4.5894	4.97115	-0.85502	0.00330564
VIT_201s0150g00120	ERF114	ERF	175.835	189.553	181.97	60.0101	60.3562	64.444	104.651	114.955	102.195	-0.9385	0.000178786
VIT_202s0025g01055	CRF2	ERF	1.23528	1.41914	1.03968	0.299303	0.456234	0.383042	0.316772	0.265557	0.330308	-0.951078	8.12778e-05
VIT_218s0001g10150	ERF10	ERF	42.5953	49.4756	42.3496	14.5387	15.1532	13.4732	21.7	22.6228	19.1345	-0.971753	1.21321e-05
VIT_216s0100g00400	ERF25	ERF	3.85293	4.22216	4.47657	0.701635	0.287211	1.01238	1.09204	0.887313	1.40914	-0.972278	1.13679e-05
VIT_202s0234g00130	ERF1A	ERF	20.1532	24.0126	21.1197	6.83627	6.36686	8.32682	8.26344	8.50888	6.88677	-0.97353	9.68194e-06
VIT_205s0077g01860	RAP2-3	ERF	86.9644	107.028	89.0655	17.877	19.886	19.7742	15.0519	16.4419	15.1496	-0.976293	6.60018e-06
VIT_207s0031g01980	ABR1	ERF	6.02542	6.18	6.72261	3.59446	3.19498	3.15694	3.2448	3.35514	2.95323	-0.984469	1.51416e-06
VIT_211s0037g00010	At1g50680	AP2/ERF	1.35795	1.17075	1.43753	2.91403	3.49421	2.97961	3.30668	4.24421	3.45004	0.909034	0.000683232
VIT_209s0002g03410	IAA26	Aux/IAA	26.2059	24.5455	26.6414	18.7361	17.7772	17.4985	19.3696	22.0257	21.1512	-0.931707	0.000256244
VIT_210s0003g00420	ARF3	Aux/IAA	22.2363	22.7127	20.5195	14.6733	13.314	13.3802	15.0933	15.833	17.135	-0.956515	5.41007e-05
VIT_205s0020g01090	HY5	bZIP	0.0102386	0	0.0110795	22.5473	20.3846	22.3351	15.4053	14.0588	15.48	0.961343	3.60095e-05
VIT_207s0141g00170	CPRF2	bZIP	21.589	23.6863	21.9359	32.6143	31.6819	28.6752	28.2767	28.5288	27.4218	0.882534	0.00162764
VIT_218s0001g14110	E2FC	E2F	4.56011	4.31311	4.37715	5.68906	5.34679	5.01121	6.24716	5.9037	6.00652	0.814522	0.00750811
VIT_214s0060g01520	GATA15	GATA	10.314	9.79696	9.79521	6.42238	5.83738	5.55776	8.15667	7.2512	7.2522	-0.922101	0.000402283
VIT_205s0051g00450	GATA1	GATA	31.3956	34.4878	33.6953	25.5762	26.6327	26.8205	25.8425	26.7486	25.8049	-0.949738	8.92174e-05
VIT_208s0007g08750	HSEB-3	HSE	11.7613	11.8363	12.4401	17.3982	18.7274	17.5632	22.7632	23.9227	21.6937	0.843609	0.00425922
VIT_201s0011g05970	HSEA-8	HSE	7.66682	8.52841	9.88156	6.05772	5.95906	6.83252	5.50497	5.32494	5.51269	-0.857293	0.00313507
VIT_214s0068g01800	MADS18-1	MADS	12.2117	10.1703	11.1002	25.4224	28.4497	27.3397	22.8477	25.4446	22.2615	0.971388	1.26851e-05
VIT_218s0001g09540	MADS18	MADS	26.3235	27.7447	25.9557	13.2733	14.7376	14.9279	1.35007	1.48239	1.21276	-0.812889	0.00772896
VIT_217s0000g01230	SOC1	MADS	46.9361	48.53	49.0062	20.6179	20.8817	21.674	32.4001	32.832	31.5204	-0.926069	0.000336347
VIT_218s0001g07460	SVP	MADS	17.5196	17.0694	18.0469	12.7715	11.2479	13.0904	13.6258	13.1275	13.1426	-0.956001	5.63469e-05
VIT_201s0026g02710	NAC29	NAC	267.528	270.944	276.012	68.0694	65.1773	65.4658	145.411	156.053	139.493	-0.93802	0.000183638
VIT_210s0003g03910	TCP2	TCP	10.4948	11.9275	10.4314	18.8482	20.1727	20.1435	25.8721	26.8077	29.036	0.84522	0.00411439
VIT_212s0035g00690	TCP8	TCP	34.6203	41.701	35.0816	27.2775	29.1891	28.6072	27.6392	28.477	29.4099	-0.887893	0.00138976
VIT_204s0044g00510	GT-2	Trihelix	33.0878	30.1064	31.355	56.3502	53.0159	53.0717	57.0034	56.346	60.8925	0.956608	5.37029e-05
VIT_215s0021g01220	ASIL2	Trihelix	15.3786	18.5255	16.6088	28.1823	28.7224	25.6447	30.6766	33.2758	32.9263	0.894472	0.00113215
VIT_211s0016g04130	ASIL1	Trihelix	23.9113	25.6442	23.3739	37.4938	38.8045	35.298	41.3714	44.519	47.5407	0.873316	0.00210049
VIT_202s0025g03220	GTL1	Trihelix	40.3448	42.5363	38.4835	26.9251	28.097	27.0438	33.4529	33.2783	35.8216	-0.856337	0.0032061
VIT_202s0087g00140	GT-3a	Trihelix	22.817	22.2476	20.7547	18.6045	17.2765	17.1497	20.4281	16.9301	17.259	-0.857854	0.00309391
VIT_208s0058g00200	ASIL1-like	Trihelix	13.1347	16.7164	13.4093	7.69491	8.08652	7.02946	9.48514	9.43648	9.50488	-0.926125	0.000335485
VIT_213s0067g01070	CCCH29	ZFP	52.5788	56.2526	52.138	80.3934	82.2205	80.8537	74.0624	70.6049	74.517	0.963477	2.95811e-05
VIT_213s0064g00920	CCCH30	ZFP	18.8665	20.2265	19.2095	25.8997	25.1884	24.1263	22.4956	22.2364	24.0374	0.883065	0.00160291
VIT_211s0016g02790	CCCH20	ZFP	42.3805	51.1677	43.2265	70.5345	78.0259	72.8099	55.6809	57.8368	57.0263	0.811252	0.00795459
VIT_206s0061g00760	ZAT5	ZFP	6.41546	9.07566	7.74663	1.99044	1.70172	3.09924	4.38176	4.646	4.20105	-0.882362	0.00163574
VIT_200s0229g00050	ZAT4	ZFP	23.3302	25.3931	23.295	19.3229	18.5021	17.5324	20.1337	19.4752	18.597	-0.954706	6.22873e-05
VIT_214s0006g02730	ZAT6	ZFP	49.9539	49.2373	48.6064	20.6201	22.8095	25.2325	23.0851	24.3435	21.1489	-0.976306	6.58757e-06
VIT_214s0108g00810	ZFP2	ZFP	6.29476	5.6238	5.09008	31.1844	32.2607	30.7802	29.7264	29.1145	30.6615	0.991456	1.88217e-07
VIT_206s0004g00040	Pur-alpha1	other	92.4934	91.5599	94.2827	64.9797	63.4405	65.5074	77.128	75.6023	74.981	-0.929114	0.000291194
1 Dark1, Dark2, and Dark3 were three grapevine calluses cultured in dark sample IDs; NL1, NL2, and NL3 were three grapevine calluses cultured under control condition sample IDs; HL1, HL2, and HL3 were three grapevine calluses cultured under high light sample IDs.

## Sheet: Table S8
Table S8 cis-Acting elements presented in pVviLAR1 and pVviLAR2.
Function	Name	Distributing site of pVviLAR1	Distributing site of pVviLAR2	Sequence
Core promoter element	TATA box	-51	-297	TATA
	CAAT box	-63	-130	CAAT
Abscisic acid responsiveness	ABRE	-1000, -673, -219, -206, -115		ACGGTC/ACGTG
Auxin responsiveness	AuxRR-core	-862		GGTCCAT
	TGA-element	-850, -703		AACGAC
	TCA		-176	TCATCTTCAT
Methyl Jasmonate responsiveness	CGTCA-motif	-406	-42	CGTCA
	TGACG-motif	-406	-42	TGACG
Gibberellin responsiveness	GARE-motif		-184	TCTGTTG
	P-box		-817	CCTTTTG
Salicylic acid responsiveness	TCA-element		-863	CCATCTTTTT
Ethylene responsiveness	ERE	-1258, -1226, -1091		ATTT(T/C)A(A/T)A
Light-responsive elements	Box 4	-1120, -1063, -296	-1324, -1059, -546, -542, -519	ATTAAT
	G-Box	-1000, -674, -219		(C/T)ACGT(T/G/C)
	GT1-motif	-1308, -617, -616, -355		GGTTAA(T)
	MRE	-1311	-137	AACCTAA
	3-AF1 binding site		-497	TAAGAGAGGAA
	TCT-motif		-704	TCTTAC
Endosperm expression responsiveness	GCN4_motif	-760, -400		TGAGTCA
Low-temperature responsiveness	LTR	-1236		CCGAAA
Drought-inducibility responsiveness	MBS	-839	-1119, -408	CAACTG
Zein metabolism regulation responsiveness	O2-site	-660		GATGA(C/T)(A/G)TG(A/G)
Anaerobic induction responsiveness	ARE	-1221		AAACCA
	GC-motif		-99	CCCCCG
Defense and stress responsiveness	TC-rich repeats		-1240	GTTTTCTTAC
Circadian control	circadian		-1028	CAAAGATATC
Activation by heat shock, osmotic stress, low pH, nutrient starvation	STRE	-372	-1	AGGGG
Wound inducibility	WRE3	-437	-69	CCACCT
wounding and pathogen responsiveness	box S		-24	AGCCACC
Part of the promoter of AtProDH	as-1	-406	-42	TGACG
Transcription factor recognition elements	MYB	-615, -839	-1119, -408, -184	TAACCA/ CAAC(T/A)G
	MYC	-1358, -1017, -952, -693, -537	-1274, -1158, -497	CAT(T/G)TG/ TCTCTTA
	W box	-117	-503	TTGACC
